# Supplementary material for: Functional Characterization of Variants in LARP7: Report of Three New Individuals With Alazami Syndrome and a Literature Review
Source: Hum Mutat. 2025 Jun 12;2025:6490124. doi: 10.1155/humu/6490124 (PMC12178771; doi:10.1155/humu/6490124)
Supplement: Supporting Information 1 — Table S1: ACMG/AMP variant classification of identified variants is summarized in Table S1. Abbreviations: del = deletion, NR = not reported, VUS = variant of uncertain significance. Table S2: In silico predictions of the identified variants are summarized in Table S2. Abbreviations: NR = not reported. Table S3: qPCR results of all individuals are included in Table S3. Abbreviations: Cq = quantification cycle, UD = undetermined, WT = wildtype. Table S4: All previously reported cases with Alazami syndrome are summarized in Table S4. [file 6490124.f1.zip]

Archive with 2 entries (2 files):
- Supplemental_Tables_Rev2_Clean.pdf
- SupplementalTable4.xlsx
