# Supplementary material for: Functional Characterization of Variants in LARP7: Report of Three New Individuals With Alazami Syndrome and a Literature Review
Source: Hum Mutat. 2025 Jun 12;2025:6490124. doi: 10.1155/humu/6490124 (PMC12178771; doi:10.1155/humu/6490124)
Supplement: Supporting Information 1 — Table S1: ACMG/AMP variant classification of identified variants is summarized in Table S1. Abbreviations: del = deletion, NR = not reported, VUS = variant of uncertain significance. Table S2: In silico predictions of the identified variants are summarized in Table S2. Abbreviations: NR = not reported. Table S3: qPCR results of all individuals are included in Table S3. Abbreviations: Cq = quantification cycle, UD = undetermined, WT = wildtype. Table S4: All previously reported cases with Alazami syndrome are summarized in Table S4. [file 6490124.f1.zip › SupplementalTable4.xlsx]

## Sheet: Sheet1
Reference	Number of families	Number of cases	Age	Phenotypes	Clinical features	Seizures	IUGR	Dysmorphic features	Brain MRI	Cardiac investigations	Skeletal X-ray	Abdominal ultrasound	Genetic variants in LARP7
Najmabadi et al., 2011	1	2	NR	Neurodevelopmental phenotype, growth phenotype	Intellectual disability, microcephaly	NR	NR	NR	NR	NR	NR	NR	Homozygous p.Lys276fs* (chr4:113787985-113787986ins1)
Alazami et al., 2012	1	10	5 - 22 years	Neurodevelopmental phenotype, growth phenotype, skeletal phenotype	Premordial dwarfism (growth parameters <3.5 SD below the mean), microcephaly, scoliosis, mild epiphyseal changes in proximal phalanges, short achilles tendon, severe intellectual disability	No	NR	Triangular face, narrow and short palpebral fissure, deepseated eyes, sparse eyebrows, low set ears, malar hypoplasia, broad nose, short philtrum, wide mouth, full lips, widely spaced teeth, strabismus, scoliosis, retractile left testes, thickened skin over the hands and feet	Unilateral mild insular and anterior frontal gyrus cortical thickening in one individual	NR	NR	NR	Homozygous c.1024_1030dupAAGGATA; p.T344Kfs∗9
Holohan et al., 2016	1	1	8 years	Neurodevelopmental phenotype, growth phenotype, renal phenotype, cardiac phenotype, skeletal phenotype	Growth retardation (< -3.5 SD), moderate developmental delays without regression, axial hypotonia	No	NR	Scaphocephalic with frontal bossing/prominent forehead, depressed and wide nasal bridge with a mildly bulbous tip of the nose, telecanthus with mild hypertelorism, prominent ears, small hands with short distal phalanges and nails	Normal	Pulmonary stenosis	Thin, short distal phalanges of the hands	Small kidneys (right< 5th percentile, left 5-10 percentile), mild left pulmonary artery stenosis, several small atrial septal defects	Homozygous c.756_757del; p.Arg253Ile*6
Hollink et al., 2016	2	1	6 years	Neurodevelopmental phenotype, growth phenotype, ear phenotype	Developmental delayed, intellectual disability, anxiety, drooling, premature changing of his teeth, recurrent middle ear infections, seizures, transient erythroblastopenia of childhood, reduced growth (height at − 2.5 SD, weight −1 SD), microcephaly (OFC − 2 SD)	Two episodes of convulsions during fever, EEG showed an epileptic focus in the left occipital lobe	NR	Prominent forehead, hypertelorism with downward eye slant, epicanthic folds, deep-set eyes, blue sclerae, upturned nose, long philtrum, thin upper lip and simple ears, hypermobility of the joints of the hands, clinodactyly of first toe	Normal	NR	NR	Normal	Homozygous c.1091_1094del; p.Arg364fs
		1	2.5 years	Neurodevelopmental phenotype, growth phenotype, ear phenotype	cleft palate, laryngomalacy, two episodes of aspiration pneumonia, recurrent otitis media, global developmental delay, reduced growth from birth (height − 3 SD, weight −3 SD), microcephaly (head circumference −4 SD)	No	Yes	triangular face, puffy upper eyelids, sparse eyebrows, deep-set eyes, malar hypoplasia, broad nose, full lips, short and smooth philtrum, large mouth, widely spaced teeth, partially corrected cleft palate, right torticollis, widely spaced and dysplastic nipples, second and fourth toes overlap the third toe bilaterally	Normal	NR	Normal	NR	Homozygous c.1045_1051dupAAGGATA; p.Thr351Lysfs*9
Ling et al., 20	1	1	2 years	Neurodevelopmental phenotype, growth phenotype, cardiac phenotype	Severe developmental delay, growth retardation (weight −4 SD, height −5.5 SD), microcephaly (head circumferance −1.0 SD), poor balance with wide-based gait, hypersensitivity to touch and sound, anxiety, self stimulating behaviors, failure to thrive, involuntary movements of the upper limbs, ataxia, inability to flex the thumbs bilaterally, decreased fetal heart rate	No	NR	Triangular face, prominent deep-seated eyes, prominent forehead, low-set ears, malar hypoplasia, wide mouth, full lips, widely spaced teeth, flat and wide nasal bridge	Normal	NR	NR	NR	Compound heterozygous c.213_214dup; p.Ser72fs/ c.651_655del; p.Lys219fs
Dateki et al., 2018	1	1	2 years	Neurodevelopmental phenotype	Subcoronal hypospadias, hypertelorism, inguinal hernia, severe hypotonia in infancy, developmental delay, intellectual disability (IQ 67)	No	No	Prominent forehead, narrow palpebral fissures, deep-set eyes, hypertelorism, a broad nose, malar hypoplasia	NR	NR	NR	NR	Compound heterozygous c.370delG; p.Glu124fs*38/ c.641_667+25del
Imbert-Bouteille et al., 2019	1	1	26 years	Neurodevelopmental phenotype, growth phenotype, skeletal phenotype	Severe intellectual disability, growth retardation (weight −2.8 SD, height −6.5, OFC −3.5), mild microcephaly, stereotypic behavior including hand wringing, selective eating behavior, seizures, disturbed sleep/sleep apnea episodes	Yes	NR	Narrow and short palpebral fissures Deep-set eyes Sparse eyebrows Broad nose Short philtrum Wide mouth Full lips Widely spaced teeth/tooth misalignment Scoliosis Hypermobility of distal tips Abnormally set toe(s)/fingers Skeletal anomalies Thickened skin over the hands and feet Cutis marmorata	Normal	NR	Slender bones with increased cortical thickness, a thin calvarium with low-density skullcap, fingerprint marks and high vertebrae with small intervertebral disks	Normal	Homozygous c.524_525insTT; p.Ala176Leufs*37
		1	22 years	Neurodevelopmental phenotype, growth phenotype, cardiac phenotype, skeletal phenotype, opthalmologic phenotype	Severe intellectual disability, growth retardation (weight −3.5 SD, height −6.8, OFC −3.5), mild microcephaly, stereotypic behavior including hand wringing, selective eating behavior, keratoconus, atrial septal defect, disturbed sleep/sleep apnea episodes	No	NR	Malar hypoplasia Broad nose Wide mouth Full lips Widely spaced teeth/tooth misalignment Abnormally set toe(s)/fingers Skeletal anomalies Thickened skin over the hands and feet Cutis marmorata	Normal	Atrial septal defect	Slender bones with increased cortical thickness, a thin calvarium with low-density skullcap, fingerprint marks and high vertebrae with small intervertebral disks	Normal	Homozygous c.524_525insTT; p.Ala176Leufs*37
Hosseini et al., 2019	1	1	12 years	Neurodevelopmental phenotype, growth phenotype	Growth retardation (height −3.09 SD), microcephaly (OFC −0.85 SD), developmental delay, moderate intellectual disability, unbalanced gait, seizure	Yes	No	Sparse eyebrows, full lip, broad nose, short philtrum, strabismus, flat nasal bridge, micrognathia	NR	NR	NR	NR	Homozygous c.1689+1G>C
		1	6 years	Neurodevelopmental phenotype, growth phenotype	Growth retardation (height −2.59 SD), microcephaly (OFC −2.29 SD), developmental delay, moderate intellectual disability, unbalanced gait	No	No	Sparse eyebrows, full lip, broad nose, short philtrum, strabismus, micrognathia, flat nasal bridge	NR	NR	NR	NR	Homozygous c.1689+1G>C
Bajafar et al., 2019	1	3	26, 21, 20 years	Neurodevelopmental phenotype, growth phenotype	Motor and speech delay, mild dysmorphic facial features, short stature, sterotopies including hand washing, trichotillomania that resulted in partial baldness and bezoar formation (n=1), mild microcephaly, low weight	No	No	NR	NR	NR	NR	NR	Homozygous c.502_552del; p.168_184del
Elmas et al., 2019	1	1	16 years	Neurodevelopmental phenotype, growth phenotype, cardiac phenotype, opthalmologic phenotype	Neuromotor developmental delay, severe learning disability, microcephaly, autistic behaviors, pulmonary stenosis, epiphyseal changes in the proximal phalanges, strabismus, tortuous at retinal blood vessels, hyperkeratosis, diabetes mellitus type 2, short stature, pes planus	No	NR	Malar prominence, low-set ears, deep-set eyes, broad nose, flat nasal bridge, wide nasal bridge, short philtrum, macrostomia, wide mouth, full lips	Arnold chiari malformation type 1	Pulmonary stenosis	NR	NR	Homozygous c.802_1142+267del; p.Lys278*
		1	6 years	Neurodevelopmental phenotype, growth phenotype, cardiac phenotype	Neuromotor developmental delay, severe learning disability, seizure, microcephaly, autistic behaviors, pulmonary stenosis, hyperkeratosis	No	NR	Malar prominence, low-set ears, deep-set eyes, broad nose, flat nasal bridge, wide nasal bridge, short philtrum, macrostomia, wide mouth, full lips, pes planus	Corpus callosum agenesis, distinct vascular structures, venous angioma	Pulmonary stenosis	NR	NR	Homozygous c.802_1142+267del; p.Lys278*
Das et al., 2021	1	1	13 years	Neurodevelopmental phenotype, growth phenotype, opthalmologic phenotype	Developmental delay,intellectual disability, failure to gain height and weight, right inguinal hernia, midline cleft palate, behavioral abnormalities (hyperactivity, stubborn, stereotype of banging objects), drooling, glaucomatous optic atrophy in left eye, deceased older sibling (18 days, unknown cause), short stature (<−3 SD), cortical thinning of phalanges and metacarpals	No	No	triangular face with malar flattening, microcephaly, unilateral buphthalmos of the left eye, large nose with broad nasal bridge, micrognathia, dental overcrowding	Normal	Normal ECG and ECHO	NR	NR	Homozygous c.844_871del; p.Lys282HisfsTer23
	1	2	44, 42 years	Neurodevelopmental phenotype, growth phenotype	Poor weight and height, severe intellectual disability, early loss of some teeth, stubborness, aggressive with self-injurious behavior, emotional lability, short stature.	No	No	Long, triangular faces with prominent foreheads, prognathism, deep set eyes, malar flattening, dental crowding, bifid nasal tips, highly arched eyebrows, low set ears, high palate, macrodontia, clinodactyly of 5th finger, triphalangeal thumb, gingival overgrowth, long slender fingers	NR	NR	NR	NR	Homozygous c.325-2A>G
Wojcik et al., 2019	1	1	2 years	Neurodevelopmental phenotype, growth phenotype, skeletal phenotype	Failure to thrive, short stature, short long bones in-utero, poor weight gain, aspiration on swallow, moderate hypertonia	No	Yes	Prominent forehead, depressed nasal bridge, thin upper lip, mild micrognathia, overlapping of second and fourth toes over third toe, rough skin over feet	thin corpus callosum and a disorganized foliar pattern in the cerebellar hemispheres	Normal ECG	Large calvarium, bone age 2 SD above age	NR	Compound heterozygous c.834dupA; p.Arg279ThrfsTer5/ c.646+5G>C
Ivanovski et al., 2020	1	1	19 years	Neurodevelopmental phenotype, growth phenotype, cardiac phenotype, skeletal phenotype	Stenosis of the ureteropelvic junction, joint laxity, muscle hypotonia, partial growth hormone deficiency, tremor of hands and feet, stereotypes with hand folding, developmental delay, short stature (−4 SD), microcephaly (OFC < -1.41), intellectual disability	No	No	Down-slanting and short palpebral fissures, epicanthal folds, hypertelorism, broad nose, thick alae nasi, thick everted lips, micrognathia, protruding ears, prominent interphalangeal joints on hands, scoliosis, bilateral hallux valgus, triangular face, prominent forehead, deep-set eyes, low-set ears, wide mouth, full lips, widely spaced teeth, malar hypoplasia	Normal	Heart ultrasound: ventricular septal defect, increased thickness of the interventricular septum, left ventricular noncompaction were noted, minimal mitral	Slightly advanced bone age	NR	Compound heterozygous c.892_895dupAGCA; p.Ser299Lysfs*4/ c.1087_1091delCATAA; p.His363Argfs*4
Gana et al., 2020	1	1	15 years	Neurodevelopmental phenotype, growth phenotype, opthalmologic phenotype	Developmental delay, recurrent urinary tract infections, hypospadias, strabismus, growth retardation (weight 3rd percentile, height <3rd percentile), microcephaly (OFC <2nd centile), moderate intellectual disability (IQ 44)	No	No	Triangular face, prominent forehead, thin eyebrows, deep-set eyes, malar hypoplasia, large nose, prominent and short philtrum, widely spaced teeth, high palate, thick lower lip, anteverted ears, mild kyphoscoliosis, bilateral syndactyly of the second and third toes, wide mouth,	Corpus callosum agenesis and absence of septum pellucidum	Normal ECHO	NR	Normal	Homozygous c.855dupA; p.Arg286Thrfs*5
		1	9 years	Neurodevelopmental phenotype, growth phenotype, cardiac phenotype	Developmental delay, growth retardation, mild intellectual disability (IQ 59), congenital heart defect	No	No	Prominent forehead, sparse eyebrows, hypertelorism with up-slanting palpebral fissures, large nose, short philtrum, full lips, widely spaced teeth, bilateral partial syndactyly of the second and third toes	Normal	Moderate stenosis of the origin of the right pulmonary artery (ECHO)	NR	Normal	Homozygous c.855dupA; p.Arg286Thrfs*5
Kazemi et al., 2020	1	1	15 years	Neurodevelopmental phenotype, growth phenotype, cardiac phenotype, skeletal phenotype	Global developmental delay, psychomotor delay, hypertonia, seizures, congenital atrial septal defect, growth retardation (height –5.4 SD, weight –3.3 SD) including thin body and short stature, microcephaly (OFC –4.6 SD), spasticity, hyperreflexia, scoliosis, severe intellectual disability (IQ 30)	Yes	No	Broad forehead, wide nasal bridge, broad nose, malar hypoplasia, retrognathia, full lips, low set protruding ears	Increased signal in periventricular white matter	NR	NR	NR	Homozygous c.925C>T; p.Arg309*
	1	1	25 years	Neurodevelopmental phenotype, growth phenotype, opthalmologic phenotype	Low birth weight, global developmental delay, bilateral cataract, growth retardation (height –3.6 SD, weight –4.1 SD) including short stature and thin body, microcephaly (OFC –0.5 SD), severe intellectial disability (IQ 40), stereotypic movement and speech, anxiety, self-injurious behavior	No	NR	Broad forehead, wide nasal bridge, broad nose, malar hypoplasia, short philtrum, prognathism, full lips, low set ears	NR	NR	NR	NR	Homozygous c.1669-1_1671del
Palumbo et al., 2020	1	1	10 years	Neurodevelopmental phenotype, growth phenotype, hearing phenotype	Low birth weight, global developmental delay, bilateral neurosensorial deafness, growth retardation (height <3rd percentile, weight <3rd percentile), microcephaly (OFC <3rd percentile), unstable gait, mild spasticity of lower limbs, acrocyanosis, marked palmoplantar hyperhidrosis	No	NR	Sparse eyebrows, prominent supraorbital ridges, short nose, high palate, full lips	Mild myelination delay	NR	NR	NR	Homozygous c.1097_1098del; p.Arg366Thrfs*2
Patalan et al., 2022	1	1	16 years	Neurodevelopmental phenotype, growth phenotype	Global developmental delay, growth retardation, hyperactive, difficulties with concentration, stereotypical behaviour, behavioural disturbances persisted, moderate intellectual disability (IQ 36)	No	No	Microcephaly, triangular craniofacial shape, large and high-set ears, wide forehead, nasal base, long philtrum, large lower lip, widely spaced teeth	Normal	Normal cardiac ultrasound	NR	Normal	Compound heterozygous c.1690-1_1692del/ c.855dup
Al-Hinai et al., 2022	8	12	4-29 years	Neurodevelopmental phenotype, growth phenotype, renal phenotype, cardiac phenotype, skeletal phenotype, opthalmologic phenotype	IUGR (6/12), growth restriction (12/12), feeding difficulty (3/12), global developmental delays (12/12), characteristic posture (12/12) with shoulder adduction, wrist in a flexed position, and knee flexion contractures with wide-based gait, epilepsy (2/12), autistic spectrum disorder (2/2), ADHD (1/12), high anxiety and pain hypersensitivity (2/12), stereotypic and repetitive behavior (4/12), han…	2/12	6/12	Broad nose (11/12), short philtrum (7/12), deep-seated eyes (7/12), low set ears (6/12), triangular face (5/12), narrow and short palpebral fissure (3/12), sparse eyebrows (2/12), malar hypoplasia (2/12), wide mouth (2/12), full lips (1/12), thickened skin over hands and feet (1/12)	Normal 10/12	Atrial septal defect (4/12)	NR	Ectopic kidney (1/7), collecting system anomaly (5/7), micropenis (1/7), undescended testis (2/7	Homozygous c.1653_1654delAA; p.Gly553Hisfs*2 (4/12) Homozygous c.646+ 3_646+ 6delGTGA (4/12) Homozygous c.1173T>A; p.Tyr391* (4/12)
Fauntleroy-Love et al., 2023	1	1	21 months	Neurodevelopmental phenotype, growth phenotype, cardiac phenotype, hearing phenotype, ear phenotype, gastrointestinal phenotype, renal phenotype	Growth retardation (height -4.91 SD, weight -3.03 SD), OFC (-1.37 SD), global developmental delay, feeding difficulties, failure to thrive (and severe malnutrition), neonatal aspiration on swallow study, atrial septal defect with left to right shunt, pyelectasis, bilateral hydronephross, obstructive sleep apnea, frequent ear infections and multiple upper respiratory infections, diarrhea (resolved…	No	No	Hypertelorism, telecanthus, bilateral syndactyly, overlapping of toes 2 and 3 bilaterally	Mild prominence of lateral ventricle frontal horns (periventricular white matter loss, periventricular nodular heterotopia), leptomeningeal enhancement related to meningitis, tiny empyema, infarction in left anterior frontal lobe	Moderate-sized secundum atrial septal defect with left to right shunt (ECHO)	NR	Bilateral hydronephrosis	Homozygous c.728_729dup; p.S244Qfs*9
Amelie et al., 2024	1	1	3.5 years	Neurodevelopmental phenotype, growth phenotype, gastrointestinal phenotype	Low birth size, posterior cleft palate, micropenis, mild neonatal global hypotonia, global developmental delay, stereotypic hands and fingers wringing, feeding difficulties (frequent aspirations, gastroesophageal reflux, growth retardation (weight <−3 SD, height −3.2 SD), microcephaly (−2.4 SD)	No	No	Telecanthus, downslanting palpebral fissures, broad nasal tip, deep philtrum, thin lips, and low-set ears	Normal	NR	NR	Normal	Homozygous c.1091_1094delAAGA; p.Lys364Argfs*12 (uniparental disomy)
Ambrose et al., 2025 Family 1, Case 1	1	1	17 years	Neurodevelopmental phenotype, growth phenotype, hearing phenotype	Global developmental delay, cognitive dysfunction, failure to thrive, IUGR, difficulty in feeding, febrile seizure, behavior problems characterized by obsessive-compulsive disorder, mild to moderate hearing loss, moderate intellectual disability with low adaptive functioning	Yes	Yes	Triangular face, broad nose, flat and wide nasal bridge, malar hypoplasia, short philtrum, full lips, macrostomia, widely spaced teeth, widely spaced eyes, prominent and wide nasal tip, long face, thick lips	Normal	Normal ECG and ECHO	NR	NR	Homozygous c.161A>T; p.Asp54Val
Ambrose et al., 2025 Family 1, Case 2		1	9 years	Neurodevelopmental phenotype, growth phenotype, cardiac phenotype	Global developmental delay, attention deficit disorder, cognitive dysfunction, failure to thrive, IUGR, growth retardation	No	Yes	Triangular face, prominent forehead, broad nose, flat and wide nasal bridge, prominent and wide nasal tip, malar hypoplasia, short philtrum, full lips, macrostomia, widely spaced teeth, synophrys, widely spaced eyes, long face, thick lips	Normal	Non-stenotic bi-commissural aortic valve, dilated left ventricle (ECHO)	NR	NR	Homozygous c.161A>T; p.Asp54Val
Ambrose et al., 2025 Family 2, Case 1	1	1	13 years	Neurodevelopmental phenotype, growth phenotype, ear phenotype, skeletal phenotype, gastrointestinal phenotype	Jaundice, cephalohematoma, failure to thrive, global developmental delay, behavioral problems, intoeing gait, disordered sleep (nocturnal awakenings, moderate sleep fragmentation), chronic otitis media, ADHD, anxiety, autism spectrum disorder, gastroesophageal reflux disease, intellectual disability, constipation, urinary incontinence, hyperreflexia in the arms and legs, lordosis of the lumbar re…	No	Yes	Prominent forehead, deep-set eyes, low-set ears, a broad nose, a large mouth, widely spaced teeth, long philtrum, thin upper lip.	NR	NR	NR	NR	Homozygous c.651_655delGAAGA; p.Lys219Glu*
